# Supplementary material for: Antiscalants Used in Seawater Desalination: Biodegradability and Effects on Microbial Diversity
Source: Microorganisms. 2022 Aug 5;10(8):1580. doi: 10.3390/microorganisms10081580 (PMC9414044; doi:10.3390/microorganisms10081580)
Supplement: Supplementary file 1 [file microorganisms-10-01580-s001.zip]

Archive with 2 entries (2 files):
- microorganisms-1827236-supplementary.pdf
- microorganisms-1827236-Table_S4.xlsx
