# Supplementary material for: Antiscalants Used in Seawater Desalination: Biodegradability and Effects on Microbial Diversity
Source: Microorganisms. 2022 Aug 5;10(8):1580. doi: 10.3390/microorganisms10081580 (PMC9414044; doi:10.3390/microorganisms10081580)
Supplement: Supplementary file 1 [file microorganisms-10-01580-s001.zip › microorganisms-1827236-Table_S4.xlsx]

## Sheet: Sheet1
Kingdome	Phylum	Class	Order	SW_30	SW_60	SW_90	SW_360	CA_30	CA_60	CA_90	CA_360	PP_30	PP_60	PP_90	PP_360	DN_30	DN_60	DN_90	DND_360
Bacteria	Acidobacteria	Acidobacteria	Acidobacteriales	0.090566	0.0806127	0.027054	0	0.0880885	0.0235824	0.0960154	0	0.0267929	0.0386138	0.0751767	0	0.047344	0.0330828	0.0838692	0
Bacteria	Acidobacteria	Acidobacteria	Gp16	0	0	0.00507262	0.00747925	0	0	0	0.00223159	0	0	0	0.00177778	0	0	0	0.0299058
Bacteria	Acidobacteria	Acidobacteria	Gp4	0	0	0	0	0	0	0	0.00223159	0	0	0	0	0	0	0	0.00249215
Bacteria	Acidobacteria	Holophagae	32-20	0	0	0	0	0	0	0	0	0	0.0270296	0	0	0.0047344	0	0	0
Bacteria	Acidobacteria	Holophagae	Holophagales	0	0	0	0	0	0	0	0	0	0	0.00300707	0	0	0	0	0
Bacteria	Acidobacteria	Holophagae	iii1-8	0	0	0	0	0.127239	0.00786081	0	0	0.0803787	0.00386138	0.0330777	0	0.482909	0.00472612	0.0139782	0
Bacteria	Acidobacteria	RB25	unclassified_RB25	0	0	0	0	0.0391504	0	0.0120019	0	0	0	0	0	0	0	0	0
Bacteria	Acidobacteria	unclassified	unclassified_Acidobacteria	0	0	0	0	0	0	0	0	0.0178619	0	0	0	0	0	0	0
Bacteria	Actinobacteria	Actinobacteria	Acidimicrobidae	0.0150943	0.0322451	0.00845437	0	0.156602	2.52856	0.132021	0	0.151826	0.0888117	1.16073	0	0.0852192	0.0283567	0.0419346	0
Bacteria	Actinobacteria	Actinobacteria	Actinobacteridae	0.271698	0.298267	0.0929981	0	0.479593	4.18981	1.00816	0	1.06278	0.0656434	0.309728	0	0.658082	0.250484	0.279564	0
Bacteria	Actinobacteria	Actinobacteria	Actinomycetales	0	0	0.170778	0.251801	0	0	0	0.399455	0	0	0	0.0924444	0	0	0	0.122115
Bacteria	Actinobacteria	Actinobacteria	Coriobacteridae	0.196226	0.00806127	0.0236722	0	0	0.00786081	0.120019	0	0	0	0	0	0.0189376	0.0189045	0.111826	0
Bacteria	Actinobacteria	Actinobacteria	MB-A2-108	0.0150943	0	0.00169087	0	0	0	0	0	0.00893096	0	0.00300707	0	0	0.00945224	0	0
Bacteria	Actinobacteria	Actinobacteria	Rubrobacterales	0	0	0.00338175	0.00498616	0	0	0	0	0	0	0	0.00355556	0	0	0	0
Bacteria	Actinobacteria	Actinobacteria	Rubrobacteridae	0.10566	0.145103	0.0422719	0	0.48938	0.241065	0.192031	0	0.74127	0.0521286	2.00872	0	0.0994224	0.0519873	0.15376	0
Bacteria	Actinobacteria	Actinobacteria	Solirubrobacterales	0	0	0	0	0	0	0	0.00892638	0	0	0	0	0	0	0	0
Bacteria	Actinobacteria	Actinobacteria	unclassified_Actinobacteria	0	0	0	0	0	0	0	0.00892638	0	0	0	0	0	0	0	0.00249215
Bacteria	Bacteroidetes	Bacteroidia	Bacteroidales	21.7057	5.48972	3.82138	0.351525	7.55603	1.07693	17.7148	0.214233	13.968	0.123564	1.59976	0.243556	4.22308	3.46897	21.4565	0.236754
Bacteria	Bacteroidetes	Flavobacteria	Flavobacteriales	1.76604	1.3946	8.55413	11.8895	2.23157	9.30982	0.972156	12.7826	2.30419	10.0299	19.4377	26.3627	1.61443	3.96049	0.54515	25.4
Bacteria	Bacteroidetes	ML602M-17	unclassified_ML602M-17	0	0	0	0	0.176177	0.0707473	0	0	0.00893096	0.0154455	0.129304	0	0.071016	0	0	0
Bacteria	Bacteroidetes	Sphingobacteria	Sphingobacteriales	2.44528	8.72229	3.37668	1.87729	2.76011	11.068	2.37638	6.90679	3.07225	21.4229	10.4075	8.08178	23.156	7.83118	2.61392	7.82037
Bacteria	Bacteroidetes	unclassified	unclassified_Bacteroidetes	0	0	0.936744	1.38117	0.0195752	0	0	1.11133	0	0	0	1.91467	0	0	0	2.31521
Bacteria	Candidate	BRC1	unclassified_BRC1	0	0	0	0	0.0978761	0.0471649	0	0	0	0.100396	0.0180424	0	0.0615472	0.0661657	0	0
Bacteria	OD1	OD1	unclassified_OD1	0.362264	0.0403063	0.23165	0.269253	0.274053	0.474269	0	0.0446319	0	0.210445	0.0601413	0.0355556	0	0.00472612	0.0279564	1.27847
Bacteria	Candidate	OP10	unclassified_OP10	0	0.00806127	0.00169087	0	0	0.00524054	0.0120019	0	0	0	0	0	0	0.00472612	0	0
Bacteria	Candidate	OP3	unclassified_OP3	0	0	0	0	0	0	0	0	0	0.00193069	0	0	0	0	0	0
Bacteria	Candidate	SR1	unclassified_SR1	0	0.0886739	0.0185996	0	0	0.00786081	0.0120019	0	0	0	0	0	0	0.29302	0	0
Bacteria	Candidate	TG-1	Lineage_IV	0	0	0	0	0	0	0	0	0	0	0.00300707	0	0	0	0	0
Bacteria	Candidate	TM6	unclassified_TM6	0	0	0	0	0.048938	0	0	0	0	0.00386138	0.00601413	0	0	0	0	0
Bacteria	WS3	WS1	unclassified_WS1	0.0150943	0	0.00169087	0	0	0	0	0	0	0	0	0	0	0	0	0
Bacteria	WS3	WS3	unclassified_WS3	0	0	0	0	0	0	0	0	0	0	0	0	0.0142032	0	0	0
Bacteria	Chlamydiae	Chlamydiae	Chlamydiales	0	0	0.339866	0.501109	0.90046	0	0	0.0736426	0.0803787	0.0115841	0.294693	0.0337778	0.0378752	0	0	0.0473508
Bacteria	Chlorobi	Chlorobia	Chlorobiales	0.0301887	0.0161225	0.0067635	0	0.048938	0.00262027	0.0480077	0	0.00893096	0.0135148	0.045106	0	0.0189376	0.0141784	0.0559128	0
Bacteria	Chloroflexi	Anaerolineae	Anaerolineales	0.0150943	0	0.00169087	0	0.20554	0.0209622	0	0.00223159	0	0.00965344	0.0661555	0	0.75277	0.0236306	0.0279564	0
Bacteria	Chloroflexi	Caldilineae	Caldilineales	0	0.00806127	0.00169087	0	0.0195752	0.0104811	0	0.011158	0.0178619	0.00193069	0.144339	0	0	0.00472612	0	0
Bacteria	Chloroflexi	Chloroflexi	Chloroflexales	0.0150943	0	0.00169087	0	0	0	0.0240038	0	0	0.00579206	0	0	0.0047344	0.00945224	0	0
Bacteria	Chloroflexi	GIF3	unclassified_GIF3	0.0150943	0	0.00169087	0	0.107664	0	0	0	0	0.00386138	0	0	0.0047344	0	0	0
Bacteria	Chloroflexi	KD4-96	unclassified_KD4-96	0	0	0	0	0	0.0104811	0.0240038	0	0.0178619	0.0115841	0.0210495	0	0	0.00472612	0.0139782	0
Bacteria	Chloroflexi	S085	unclassified_S085	0	0.00806127	0.00169087	0	0.0195752	0.262027	0	0	0	0.0270296	0.162382	0	0.0142032	0	0.0139782	0
Bacteria	Chloroflexi	SAR202	unclassified_SAR202	0	0	0	0	0	0	0	0	0.00893096	0	0.00300707	0	0	0	0	0
Bacteria	Chloroflexi	SHA-26	unclassified_SHA-26	0	0.00806127	0.00169087	0	0	0.00524054	0	0	0	0	0.0481131	0	0	0	0.0139782	0
Bacteria	Chloroflexi	Thermomicrobia	AKYG1722	0.0150943	0	0.00169087	0	0	0	0	0	0	0	0.0541272	0	0	0	0	0
Bacteria	Chloroflexi	Thermomicrobia	JG30-KF-CM45	0	0.00806127	0.00169087	0	0.00978761	0.00262027	0.0480077	0	0.00893096	0	0.00601413	0	0.0047344	0.00472612	0	0
Bacteria	Chloroflexi	TK10	unclassified_TK10	0	0	0	0	1.43878	0.00524054	0	0	0.0178619	0.00386138	2.63419	0	0.023672	0.00472612	0	0
Bacteria	Chloroflexi	unclassified	unclassified_Chloroflexi	0	0	0.00169087	0.00249308	0	0	0	0.00223159	0	0	0	0	0	0	0	0.00249215
Bacteria	Cyanobacteria	Acaryochloris	unclassified_Acaryochloris	0	0.0161225	0.00338175	0	0	0	0	0	0	0	0	0	0	0	0	0
Bacteria	Cyanobacteria	Brasilonema	unclassified_Brasilonema	0	0	0	0	0	0	0	0	0	0	0	0	0	0.00472612	0	0
Bacteria	Cyanobacteria	Chloroplast	unclassified_Chloroplast	0	0	0	0	0.137027	0.0131014	0.504081	0	0.705546	0.0173762	0.0090212	0	0.023672	0	0.139782	0
Bacteria	Cyanobacteria	MLE1-12	unclassified_MLE1-12	0	0	0	0	0.166389	0	0	0	0.0625167	0	0.324763	0	0.142032	0	0.0419346	0
Bacteria	Cyanobacteria	SHA-109	unclassified_SHA-109	0	0	0	0	0	0	0	0	0	0	0	0	0.0047344	0	0	0
Bacteria	Cyanobacteria	SubsectionI	Cyanobacterium	0	0	0	0	0	0	0	0	0	0	0	0	0.511315	0	0	0
Bacteria	Cyanobacteria	SubsectionI	Gloeothece	0	0.0161225	0.00338175	0	0	0	0	0	0	0	0	0	0	0	0	0
Bacteria	Cyanobacteria	SubsectionI	Microcystis	0	0	0	0	0	0	0	0	0	0.00386138	0	0	0	0	0	0
Bacteria	Cyanobacteria	SubsectionII	SubgroupII	0	0	0	0	0	0	0	0	0.348308	0	0	0	0	0	0	0
Bacteria	Cyanobacteria	SubsectionIII	Halomicronema	0	0	0	0	0	0.00262027	0	0	0.0357239	0	0.0120283	0	0	0	0	0
Bacteria	Cyanobacteria	SubsectionIII	Leptolyngbya	0	0	0	0	0	0	0	0	0	0.00193069	0	0	0	0	0	0
Bacteria	Cyanobacteria	SubsectionIII	Lyngbya	0	0	0	0	0	0	0	0	0	0	0	0	0	0.0141784	0	0
Bacteria	Cyanobacteria	SubsectionIII	Microcoleus	0.0301887	0.0161225	0.0067635	0	0	0.00262027	0.0960154	0	0.00893096	0.00193069	0.00300707	0	0	0	0.0419346	0
Bacteria	Cyanobacteria	SubsectionIII	Phormidium	0	0.00806127	0.00169087	0	0	0	0.0240038	0	0	0.00193069	0	0	0	0	0	0
Bacteria	Cyanobacteria	SubsectionIV	SubgroupII	0	0	0	0	0	0	0	0	0	0	0	0	0.222517	0	0	0
Bacteria	Deferribacteres	Deferribacteres	Deferribacterales	0	0	0	0	0	0	0	0	0	0	0.0150353	0	0	0	0	0.00249215
Bacteria	Deferribacteres	Unclassified	Deferribacterales_Caldithrix	0	0	0	0	0.0195752	0.028823	0.240038	0	0	0.00193069	0.15336	0	0.231986	0	0	0
Bacteria	Deferribacteres	Unclassified	Deferribacterales_LCP-89	0	0	0	0	0	0.00524054	0	0	0	0	0.0420989	0	0	0	0	0
Bacteria	Deferribacteres	Unclassified	Deferribacterales_PAUC34f	0	0	0	0	0.342566	0	0	0	0	0	0.0090212	0	0	0	0	0
Bacteria	Deinococcus-Thermus	Deinococcales	Deinococcaceae	0	0	0	0	0.0587257	0	0	0	0	0	0	0	0	0	0	0
Bacteria	Deinococcus-Thermus	Deinococcales	Trueperaceae	0	0	0	0	0	0	0	0	0	0.00193069	0	0	0	0	0	0
Bacteria	Deinococcus-Thermus	Deinococci	Deinococcales	0	0	0	0	0	0	0	0.00892638	0	0	0	0.00888889	0	0	0	0
Bacteria	Deinococcus-Thermus	Deinococci	Thermales	0	0	0.00338175	0.00498616	0	0	0	0.00223159	0	0	0	0.00177778	0	0	0	0
Bacteria	Deinococcus-Thermus	KD3-62	unclassified_KD3-62	0	0.00806127	0.00169087	0	0	0	0	0	0.00893096	0.00193069	0	0	0	0	0	0
Bacteria	Deinococcus-Thermus	Thermales	Thermaceae	0	0	0	0	0.0783009	0	0	0	0	0	0	0	0.047344	0	0	0
Bacteria	Fibrobacteres	Fibrobacteria	Fibrobacterales	0	0	0	0	0	0	0.0240038	0	0	0	0	0	0	0	0	0
Bacteria	Firmicutes	Bacilli	432-1	0	0	0	0	0.00978761	0	0	0	0	0	0.0210495	0	0	0	0.0139782	0
Bacteria	Firmicutes	Bacilli	Bacillales	0.664151	0.169287	0.136961	0.0398893	0.24469	0.0733676	0.192031	0.0156212	0.348308	0.00965344	0.817922	0.00888889	0.094688	0.132331	0.0978474	0.00249215
Bacteria	Firmicutes	Bacilli	Lactobacillales	0.664151	0	0.0777802	0.00498616	0.107664	0.00262027	0.300048	0.00446319	0	0.00193069	0	0.00355556	0.0189376	0.0756179	0.279564	0.00249215
Bacteria	Firmicutes	Clostridia	Clostridiales	51.3509	12.1322	8.41717	0.177009	21.1021	2.146	42.4988	0.174064	30.0884	0.260643	3.1484	0.211556	6.23047	8.24236	44.9119	0.211833
Bacteria	Firmicutes	Clostridia	Halanaerobiales	0	0	0	0	0	0	0	0	0	0	0	0	0.0142032	0	0	0
Bacteria	Firmicutes	Clostridia	Thermoanaerobacterales	0	0	0	0	0.0685133	0	0	0	0	0	0	0	0	0	0	0
Bacteria	Firmicutes	Clostridia	Thermoanerobacterales	0	0	0	0	0	0.00524054	0	0	0	0.00193069	0	0	0.023672	0	0.0139782	0
Bacteria	Firmicutes	Clostridia	unclassified_Clostridia	0	0	0.00338175	0.00498616	0	0	0	0.00223159	0	0	0	0.00355556	0	0	0	0
Bacteria	Firmicutes	Erysipelotrichi	Erysipelotrichales	0.875472	0.241838	0.148797	0	0.86131	0.0183419	0.468075	0	1.52719	0.00965344	0.0631484	0	0.0662816	0.425351	1.11826	0
Bacteria	Firmicutes	Erysipelotrichia	Erysipelotrichales	0	0	0	0	0	0	0	0.00223159	0	0	0	0	0	0	0	0
Bacteria	Firmicutes	Mollicutes	Mycoplasmatales	0	0	0	0	0.00978761	0	0.144023	0	0	0.00193069	0	0	0	0	0	0
Bacteria	Firmicutes	Mollicutes	RF9	0	0	0	0	0	0.00524054	0	0	0	0	0	0	0	0	0	0
Bacteria	Firmicutes	unclassified	unclassified_Firmicutes	0	0	0.0118361	0.0174516	0	0	0	0.0156212	0	0	0	0.0231111	0	0	0	0.0224293
Bacteria	Fusobacteria	Fusobacteria	Fusobacteriales	0.166038	0	0.0185996	0	0.0391504	0	0.156025	0	0.0803787	0	0.00601413	0	0	0	0	0
Bacteria	Gemmatimonadetes	Gemmatimonadetes	BD2-11	0	0	0	0	0	0	0	0	0.0982406	0	0.643512	0	0	0	0	0
Bacteria	Gemmatimonadetes	Gemmatimonadetes	Gemmatimonadales	0	0.0161225	0.00338175	0	0	0.00786081	0.0360058	0	0.00893096	0.00772275	0.00601413	0	0.0047344	0	0.0139782	0
Bacteria	Gemmatimonadetes	Gemmatimonadetes	PAUC43f	0	0	0	0	0	0.00262027	0.0120019	0	0	0	0	0	0	0.00472612	0	0
Bacteria	GOUTA4	unclassified	unclassified_GOUTA4	0	0	0	0	0	0	0	0	0	0	0.00300707	0	0	0	0.0419346	0
Bacteria	Lentisphaerae	Lentisphaeria	Lentisphaerales	0	0	0	0	0	0	0	0	0	0.00579206	0	0	0	0	0	0
Bacteria	Lentisphaerae	Lentisphaeria	ML1228J-2	0	0	0	0	0	0	0	0	0	0.00386138	0	0	0	0.00472612	0	0
Bacteria	Lentisphaerae	Lentisphaeria	WCHB1-25	0.0301887	0.00806127	0.00507262	0	0	0	0	0	0	0	0.0180424	0	0.0852192	0	0	0
Bacteria	Lentisphaerae	Lentisphaeria	WCHB1-41	0	0	0	0	0	0.00262027	0	0	0	0	0	0	0	0	0	0
Bacteria	Nitrospirae	Nitrospira	Nitrospirales	0	0.0161225	0.00338175	0	0.303416	0	0.0120019	0	0.0178619	0.00579206	0.00601413	0	0.0047344	0.0141784	0.0139782	0
Bacteria	NPL-UPA2	unclassified	unclassified_NPL-UPA2	0	0.00806127	0.00169087	0	0	0	0	0	0	0	0.00300707	0	0	0.00472612	0	0
Bacteria	OPS8	unclassified	unclassified_OPS8	0	0	0	0	0	0.00262027	0	0	0	0.00193069	0	0	0	0	0	0
Bacteria	Planctomycetes	BD7-11	unclassified_BD7-11	0	0	0	0	0.0587257	0.00524054	0	0	0	0	0.00601413	0	0.0094688	0	0	0
Bacteria	Planctomycetes	Candidatus	Jettenia	0	0	0	0	0.0783009	0	0	0	0	0	0.0300707	0	0	0	0	0
Bacteria	Planctomycetes	Candidatus	Kuenenia	0	0	0	0	0	0	0	0	0	0	0.0481131	0	0.0426096	0	0	0
Bacteria	Planctomycetes	Candidatus	Scalindua	0	0	0	0	0	0	0	0	0	0	0.00300707	0	0	0	0	0
Bacteria	Planctomycetes	OM190	unclassified_OM190	0	0.153164	0.0321266	0	0.342566	0.0235824	0	0	0.107172	0.469157	0.613442	0	0.39769	0.54823	0	0
Bacteria	Planctomycetes	Phycisphaerae	mle1-8	0.0150943	0.00806127	0.00338175	0	0.0587257	0.00524054	0	0	0.0178619	0	0	0	0.762238	0	0	0
Bacteria	Planctomycetes	Phycisphaerae	Phycisphaerales	0	0.120919	0.0253631	0	0.127239	0.107431	0	0	0.107172	0.243267	0.195459	0	0.563394	0.330828	0.321498	0
Bacteria	Planctomycetes	Phycisphaerae	vadinBA30	0	0	0	0	0	0	0	0	0	0	0	0	0.071016	0	0	0
Bacteria	Planctomycetes	Phycisphaerae	WD2101	0.0301887	0.0322451	0.0101452	0	0	0.00262027	0.0720115	0	0.0267929	0.00965344	0.00601413	0	0.0047344	0.00945224	0.0279564	0
Bacteria	Planctomycetes	Pla4	unclassified_Pla4	0	0	0	0	0.20554	0.0131014	0	0	0	0	0.0811908	0	0.0331408	0	0	0
Bacteria	Planctomycetes	Planctomycetacia	Planctomycetales	0.890566	2.97461	2.47037	2.57535	0.65577	0.862069	0.660106	19.2096	0.473341	1.39782	1.09758	13.4329	2.6418	7.42474	0.573106	45.392
Bacteria	Proteobacteria	Alphaproteobacteria	Adriatic90	0	0	0	0	0	0	0	0	0	0	0	0	0	0.00945224	0	0
Bacteria	Proteobacteria	Alphaproteobacteria	Caulobacterales	1.78113	1.36235	1.33241	1.24903	0.440442	0.979981	7.35718	10.0712	2.48281	0.357177	0.423996	3.376	11.0927	1.31859	3.45261	0.525844
Bacteria	Proteobacteria	Alphaproteobacteria	DB1-14	0	0	0	0	0	0	0	0	0	0	0.00300707	0	0.0142032	0	0	0
Bacteria	Proteobacteria	Alphaproteobacteria	Kordiimonadales	0	0	0	0	0	0.0393041	0	0	0.223274	0.0193069	0.00601413	0	0	0	0	0.0124607
Bacteria	Proteobacteria	Alphaproteobacteria	OCS116	0.045283	1.77348	0.377065	0	0.0978761	1.83943	0.696111	0	0.0267929	0.0907423	0.881071	0	1.88429	6.08252	0	0
Bacteria	Proteobacteria	Alphaproteobacteria	Parvularculales	0	0	0.361847	0.533519	0	0	0	0.946196	0	0.0791582	0.0541272	0.302222	0.388221	0	0.209673	0.249215
Bacteria	Proteobacteria	Alphaproteobacteria	Rhizobiales	0.332075	4.16767	1.4643	0.815238	1.29196	1.71628	0.396063	1.47062	1.54506	1.77237	0.980304	1.45778	6.24941	2.89711	0.740844	0.732692
Bacteria	Proteobacteria	Alphaproteobacteria	Rhodobacterales	1.35849	27.4002	15.901	14.7466	1.84986	21.9474	3.50456	3.34293	10.8868	28.3444	5.87581	1.99822	15.2306	36.4668	2.5021	1.24358
Bacteria	Proteobacteria	Alphaproteobacteria	Rhodospirillales	0.8	10.1653	2.25901	0.0548478	32.5046	3.39325	1.52424	0.00669478	6.74288	1.71252	7.68907	0.0124444	5.11789	0.732549	0.573106	0.181927
Bacteria	Proteobacteria	Alphaproteobacteria	Rickettsiales	0	0	0	0	0	0.710093	0	0	0.0178619	0.00772275	0.0721696	0	0	0.00472612	0	0
Bacteria	Proteobacteria	Alphaproteobacteria	SAR11	0	0	0	0	0	0	0	0	0.0178619	0.00193069	0	0	0	0	0	0
Bacteria	Proteobacteria	Alphaproteobacteria	Sneathiellales	0	0	0.0219814	0.0324101	0	0	0	0.843543	0	0	0.00601413	1.52889	0	0	0	0.685341
Bacteria	Proteobacteria	Alphaproteobacteria	Sphingomonadales	0.0301887	2.71665	15.1739	21.5278	0.460018	0.479509	0.108017	8.28145	0.116103	0.774206	0.162382	1.13778	0.321939	1.40838	0.279564	0.69531
Bacteria	Proteobacteria	Alphaproteobacteria	unclassified_Alphaproteobacteria	0	0	7.84904	11.5729	0	0	0	4.10837	0.0178619	0	0	3.04178	0.0047344	0	0.0139782	6.23785
Bacteria	Proteobacteria	Betaproteobacteria	12up	0	0	0	0	0	0	0	0	0	0	0.00300707	0	0	0	0	0
Bacteria	Proteobacteria	Betaproteobacteria	Burkholderiales	6.56604	2.59573	1.94112	0.974795	4.27719	0.429724	9.03745	0.0669478	6.7786	0.0965344	0.562321	0.0675556	1.36351	1.58325	11.0568	0.0822409
Bacteria	Proteobacteria	Betaproteobacteria	Hydrogenophilales	0	0	0	0	0	0.00262027	0	0	0	0	0	0	0	0.00472612	0.0419346	0
Bacteria	Proteobacteria	Betaproteobacteria	Methylophilales	0.0150943	0.177348	0.114979	0.112189	0	0.09695	0	0.00446319	0	0	0	0.0177778	0	0.0992485	0	0.0299058
Bacteria	Proteobacteria	Betaproteobacteria	mixed spp.	0	0	0	0	0	0	0	0	0	0	0	0	0	0	0	0
Bacteria	Proteobacteria	Betaproteobacteria	Neisseriales	0.120755	0.00806127	0.0152179	0	0.00978761	0.00524054	0.0360058	0	0	0.0115841	0.00300707	0	0.0568128	0	0	0
Bacteria	Proteobacteria	Betaproteobacteria	Nitrosomonadales	0	0	0.00169087	0.00249308	0.0195752	0.00262027	0.0120019	0	0.00893096	0.00386138	0.0270636	0.00177778	0	0.0141784	0.0139782	0
Bacteria	Proteobacteria	Betaproteobacteria	Rhodocyclales	0.0150943	0	0.00507262	0.00498616	0.0195752	0.00524054	0.0120019	0.011158	0	0	0.00601413	0.00177778	0	0	0	0.00249215
Bacteria	Proteobacteria	Betaproteobacteria	TRA3-20	0	0.00806127	0.00169087	0	0	0.00524054	0.0120019	0	0	0.00579206	0.0090212	0	0.0047344	0	0	0
Bacteria	Proteobacteria	Betaproteobacteria	unclassified_Betaproteobacteria	0	0	0.0236722	0.0349031	0	0	0	0.00223159	0	0	0	0.00888889	0	0	0	0.00747645
Bacteria	Proteobacteria	Candidatus	unclassified_Candidatus	0	0.314389	0.0659441	0	0.234903	0.974741	0.216035	0	1.04492	0.749107	11.8899	0	0.705426	0.179593	0.489237	0
Bacteria	Proteobacteria	Deltaproteobacteria	Bdellovibrionales	0	0.0886739	0.0236722	0.00747925	0	0.120532	0.144023	0	0	0.0695048	0.0300707	0	0.998958	0.0141784	0.0279564	0
Bacteria	Proteobacteria	Deltaproteobacteria	Desulfobacterales	0.286792	0	0.0321266	0	0.0391504	0.0104811	0	0	0.00893096	0.00193069	0	0.00355556	0.0094688	0	0	0
Bacteria	Proteobacteria	Deltaproteobacteria	Desulfovibrionales	2.05283	0.403063	0.319575	0.00747925	1.03749	0.345876	1.8603	0.00223159	0.669822	0.22396	0.165389	0	0.170438	2.99636	2.68381	0
Bacteria	Proteobacteria	Deltaproteobacteria	Desulfurellales	0	0	0	0	0.0293628	0	0	0	0	0	0.00300707	0	0	0	0	0
Bacteria	Proteobacteria	Deltaproteobacteria	Desulfuromonadales	0	0.00806127	0.00338175	0.00249308	0.048938	0.0628865	0	0	0	0	0.00300707	0	0.0331408	0	0	0
Bacteria	Proteobacteria	Deltaproteobacteria	GR-WP33-30	0	0.00806127	0.00169087	0	0.0587257	0	0.0120019	0	0	0	0	0	0	0	0.0139782	0
Bacteria	Proteobacteria	Deltaproteobacteria	mixed spp.	0	0	0	0	0	0	0	0	0	0	0	0	0	0	0	0
Bacteria	Proteobacteria	Deltaproteobacteria	Myxococcales	0.045283	0.153164	0.201214	0.241829	0.146814	1.34682	0.156025	0.104885	0.232205	1.50208	6.20959	0.0124444	0.478174	0.671109	0.0559128	0.219309
Bacteria	Proteobacteria	Deltaproteobacteria	Sh765B-TzT-29	0	0	0	0	0.107664	0.00262027	0	0	0.00893096	0	0	0	0.250923	0	0	0
Bacteria	Proteobacteria	Deltaproteobacteria	Syntrophobacterales	0	0	0	0	0	0	0	0	0	0	0.00300707	0	0	0	0.0139782	0
Bacteria	Proteobacteria	Deltaproteobacteria	unclassified_Deltaproteobacteria	0	0	0.106525	0.157064	0	0	0	0.174064	0	0	0	0.0195556	0	0	0	0.19688
Bacteria	Proteobacteria	Epsilonproteobacteria	Campylobacterales	0.0301887	0	0.00338175	0	0.00978761	0.0183419	0	0	0.00893096	0.00579206	0	0	0	0	0	0
Bacteria	Proteobacteria	Epsilonproteobacteria	Nautiliales	0	0.19347	0.040581	0	0	1.92066	0	0	0	1.90752	0.0180424	0	0	0	0.0279564	0
Bacteria	Proteobacteria	Gammaproteobacteria	196up	0	0	0	0	0.00978761	0	0	0	0.00893096	0	0.0751767	0	0	0	0	0
Bacteria	Proteobacteria	Gammaproteobacteria	Acidithiobacillales	0	0	0	0	0	0.00786081	0	0	0	0	0	0	0	0	0	0
Bacteria	Proteobacteria	Gammaproteobacteria	Aeromonadales	0	0	0.00507262	0.00747925	0	0	0	0.00446319	0	0	0.0180424	0.00355556	0.0094688	0.0189045	0	0
Bacteria	Proteobacteria	Gammaproteobacteria	Alteromonadales	0	1.87827	0.982398	0.867592	1.0277	1.2027	0.0240038	1.00199	0.946682	10.725	0.330777	0.193778	0.733832	2.64663	0.0559128	0.189403
Bacteria	Proteobacteria	Gammaproteobacteria	Chromatiales	0.120755	0.475615	0.114979	0.00249308	1.05706	4.61168	1.12818	0.00446319	1.59864	1.96158	1.03443	0	0.170438	0.411173	0.447302	0.00249215
Bacteria	Proteobacteria	Gammaproteobacteria	CS-B046	0	2.37001	0.497117	0	0	4.52259	0.180029	0	0	3.58529	0.00300707	0	0.123094	2.26854	0	0
Bacteria	Proteobacteria	Gammaproteobacteria	Enterobacteriales	0.316981	0.0644901	0.0507262	0.00249308	0.156602	0.0445446	0.756121	0	0.107172	0.00579206	0.0661555	0	0.0852192	0.278841	0.195695	0
Bacteria	Proteobacteria	Gammaproteobacteria	unclassified_Gammaproteobacteria	0	0	7.07969	10.4385	0.0195752	0	0	4.98985	0	0	0.00300707	32.1671	0.383486	0	0	3.57374
Bacteria	Proteobacteria	Gammaproteobacteria	KI89A	0	0.0725514	0.0152179	0	0	0.00524054	0	0	0	0	0	0	0.0331408	0.0141784	0	0
Bacteria	Proteobacteria	Gammaproteobacteria	Legionellales	0.362264	0.104796	0.179233	0.172023	1.12558	0.162457	0.31205	0.397224	1.92016	0.123564	1.56969	1.54133	2.8217	0.269389	0.363433	0.750137
Bacteria	Proteobacteria	Gammaproteobacteria	Methylococcales	0	0	0	0	0.127239	0.0131014	0.0240038	0	0.107172	0.00579206	0.0270636	0	0.0142032	0.0425351	0	0
Bacteria	Proteobacteria	Gammaproteobacteria	mixed spp.	0	0	0	0	0	0	0	0	0	0	0	0	0	0	0	0
Bacteria	Proteobacteria	Gammaproteobacteria	NKB5	0	0.00806127	0.00169087	0	0	0.115292	0	0	0	0.00386138	0.0300707	0	0.094688	0	0.0139782	0
Bacteria	Proteobacteria	Gammaproteobacteria	Oceanospirillales	0	0.935107	0.260395	0.0947371	1.25281	2.73556	0.324052	0.0803374	0.812718	3.22618	2.97098	0.108444	0.23672	1.38003	0.503215	0.0523351
Bacteria	Proteobacteria	Gammaproteobacteria	Pasteurellales	0	0	0	0	0	0	0	0	0	0	0	0	0	0	0.349455	0
Bacteria	Proteobacteria	Gammaproteobacteria	Pseudomonadales	1.28302	0.00806127	0.184305	0.0573409	0.127239	0.0524054	0.0240038	0.120506	0.0178619	0	0.0180424	0.048	0.104157	1.11064	0.0978474	0.0922095
Bacteria	Proteobacteria	Gammaproteobacteria	Salinisphaerales	0	0	0.00338175	0.00498616	0	0	0	0	0	0	0	0	0	0	0	0
Bacteria	Proteobacteria	Gammaproteobacteria	Sedimenticola	0	0	0	0	0	0	0	0	0.205412	0.00193069	0	0	0	0	0	0
Bacteria	Proteobacteria	Gammaproteobacteria	Sva0071	0.709434	0.346634	0.152179	0	0.0391504	0.00786081	0.708113	0	3.57239	0.00193069	0.0180424	0	0.156235	0.23158	0.782779	0
Bacteria	Proteobacteria	Gammaproteobacteria	Thiobacillus	0	0	0	0	0	0.00786081	0	0	0	0.0115841	0.00300707	0	0	0	0	0
Bacteria	Proteobacteria	Gammaproteobacteria	Thiohalophilus	0.0603774	0.0483676	0.0169087	0	0.0293628	0.0235824	0.56409	0	0.0535858	0	0.15336	0	0.11836	0	0	0
Bacteria	Proteobacteria	Gammaproteobacteria	Thiotrichales	0	0.0241838	0.027054	0.0324101	0.0978761	0.107431	0	0	0	1.08119	0.189445	0.346667	0.023672	0.122879	0	0
Bacteria	Proteobacteria	Gammaproteobacteria	Vibrionales	0	0	0.0067635	0.00997233	0	0	0	0	0	0	0	0.00177778	0.0047344	0.0330828	0	0.00249215
Bacteria	Proteobacteria	Gammaproteobacteria	Xanthomonadales	0.467925	7.06973	1.54208	0.00997233	2.64265	7.14024	1.47624	0.00669478	3.35804	5.12598	10.0586	0.00711111	6.18313	1.47928	1.4118	0.00747645
Bacteria	Proteobacteria	JTB23	unclassified_JTB23	0.0150943	0.395002	0.0845437	0	5.46149	7.93942	0	0	0.133964	0.0752968	0.156367	0	0.0189376	0.184319	0	0
Bacteria	Proteobacteria	Milano-WF1B-44	unclassified_Milano-WF1B-44	0	1.66062	0.34832	0	0.0195752	1.20794	0	0	0	0.204653	0	0	0	0.845976	0	0
Bacteria	Proteobacteria	unclassified	unclassified_Proteobacteria	0	0	3.59987	5.30777	0	0	0	1.22738	0	0	0	2.05867	0	0	0.0279564	1.20371
Bacteria	Spirochaetes	Spirochaetes	Cloacamonas	0	0	0	0	0	0	0	0	0	0.00193069	0	0	0	0	0	0
Bacteria	Spirochaetes	Spirochaetes	Spirochaetales	0.211321	0	0.0236722	0	0.137027	0	0.132021	0	0	0	0.00601413	0	0.0142032	0	0	0
Bacteria	Synergistetes	Synergistia	Synergistales	0.090566	0.0161225	0.013527	0	0.665557	0.400901	0.0240038	0	0.0446548	1.35727	1.62983	0	0.0047344	0.0661657	0	0
Bacteria	TA06	unclassified	unclassified_TA06	0	0	0	0	0.0293628	0	0	0	0.0178619	0	0.2977	0	0.023672	0	0	0
Bacteria	Tenericutes	Mollicutes	Anaeroplasmatales	0	0	0	0	0	0	0	0	0	0	0	0.00177778	0	0	0	0
Bacteria	Thermodesulfobacteria	Thermodesulfobacteria	Thermodesulfobacteriales	0	0	0	0	0	0.00262027	0	0	0	0	0	0	0.0047344	0.0189045	0	0
Bacteria	unclassified	unclassified	unclassified_Bacteria	0	0	7.41279	10.9297	0.274053	0	0	21.5282	0.00893096	0	0.0180424	0	0	0	0.069891	0
Bacteria	Verrucomicrobia	Arctic97B-4	unclassified_Arctic97B-4	0.120755	0	0.013527	0	0.264265	0	0	0	0.0178619	0	0	0	0	0.0141784	0	0
Bacteria	Verrucomicrobia	OPB35	unclassified_OPB35	0	0.612656	0.128506	0	0.0880885	0.0917095	0.0120019	0	0	0.00579206	0.00300707	0	0.0378752	0.623848	0	0
Bacteria	Verrucomicrobia	Opitutae	MB11C04	0.045283	0.00806127	0.0067635	0	0.0587257	0.00262027	0	0	0	0	0	0	0	0	0	0
Bacteria	Verrucomicrobia	Opitutae	Opitutales	0	0.00806127	0.00169087	0	0	0	0	0	0.151826	0.00193069	0	0	0	0	0	0
Bacteria	Verrucomicrobia	Opitutae	Puniceicoccales	0	0	0.013527	0.0199447	0	0.00262027	0.0480077	0.0914954	0	0	0	0.0124444	0	0	0	0.0249215
Bacteria	Verrucomicrobia	Opitutae	unclassified_Opitutae	0	0	0.00338175	0.00498616	0	0	0	0.00446319	0	0	0	0	0	0	0	0
Bacteria	Verrucomicrobia	Spartobacteria	Chthoniobacter	0.0754717	0.00806127	0.0101452	0	0.00978761	0.0104811	0.132021	0	0.00893096	0.00386138	0.00601413	0	0.0047344	0.0661657	0.0279564	0
Bacteria	Verrucomicrobia	Spartobacteria	DA101	0.0150943	0.0161225	0.00507262	0	0.0391504	0.0183419	0.0960154	0	0.0178619	0.0154455	0.00601413	0	0.0047344	0.0141784	0.069891	0
Bacteria	Verrucomicrobia	Spartobacteria	unclassified_Spartobacteria	0	0	0.00169087	0.00249308	0	0	0	0.00669478	0	0	0	0.00177778	0	0	0	0.0049843
Bacteria	Verrucomicrobia	unclassified	unclassified_Verrucomicrobia	0	0	0	0	0	0	0	0.00223159	0	0	0	0	0	0	0	0.00249215
Bacteria	Verrucomicrobia	Verrucomicrobiae	Verrucomicrobiales	0.830189	0.0241838	0.500499	0.593353	0.185965	0.39042	0.720115	0.0914954	0.3751	0	0.10224	0.0551111	0.563394	0.0472612	0.279564	0.099686
Bacteria	WS3	WS3	unclassified_WS3	0	0	0.00169087	0.00249308	0	0	0	0	0	0	0	0	0	0	0	0
